# Supplementary material for: Neuromuscular Responses to Unilateral and Bilateral Execution of Eccentric Exercises: A Multidimensional sEMG Study
Source: Sports (Basel). 2025 Oct 15;13(10):364. doi: 10.3390/sports13100364 (PMC12568267; doi:10.3390/sports13100364)
Supplement: Supplementary file 1 [file sports-13-00364-s001.zip]

Archive with 1 entries (1 files):
- sports-3886331-supplementary.pdf
